# Supplementary material for: Poly[di-μ2-azido-μ3-pyrazine-2-carboxyl­ato-cadmium(II)]
Source: Acta Crystallogr Sect E Struct Rep Online. 2009 Apr 10;65(Pt 5):m502. doi: 10.1107/S1600536809012227 (PMC2977564; doi:10.1107/S1600536809012227)
Supplement: Supplementary file 2 [file e-65-0m502-Isup2.hkl]

# 
# h,k,l, Fc-squared, Fo-squared, sigma(Fo-squared) and status flag 
# 
data_I
_shelx_title ' 1 in P2(1)/c' 
_shelx_refln_list_code          4 
_shelx_F_calc_maximum      192.98 
_exptl_crystal_F_000       528.00 
_reflns_d_resolution_high  0.7701 
 
loop_ 
 _symmetry_equiv_pos_as_xyz 
 'x, y, z' 
 '-x, y+1/2, -z+1/2' 
 '-x, -y, -z' 
 'x, -y-1/2, z-1/2' 
 
_cell_length_a    11.8572 
_cell_length_b     9.8390 
_cell_length_c     6.6250 
_cell_angle_alpha  90.000 
_cell_angle_beta  100.335 
_cell_angle_gamma  90.000 
 
_shelx_F_squared_multiplier     1.000 
 
loop_ 
 _refln_index_h 
 _refln_index_k 
 _refln_index_l 
 _refln_F_squared_calc 
 _refln_F_squared_meas 
 _refln_F_squared_sigma 
 _refln_observed_status 
   2   0   0     3379.87     2427.98     39.23 o 
   3   0   0      127.92      155.99     18.66 o 
   4   0   0     1986.11     2033.18     84.43 o 
   5   0   0    11381.18    11311.50    444.12 o 
   6   0   0    22618.50    25056.81   1226.03 o 
   7   0   0    10618.59    11415.12    307.77 o 
   8   0   0     4421.35     5059.08    297.58 o 
   9   0   0      133.58      217.66     64.00 o 
  10   0   0        0.65       44.45     27.99 o 
  11   0   0     1381.59     1506.14    146.48 o 
  12   0   0     3088.65     3711.67    313.19 o 
  13   0   0     1779.53     2309.50    241.39 o 
  14   0   0     1196.14     1347.50    188.10 o 
  15   0   0       39.98       51.04     58.86 o 
   2   1   0    13310.96    13365.91    151.99 o 
   3   1   0     4669.42     3821.26     76.31 o 
   4   1   0     5432.55     4692.11    154.51 o 
   5   1   0     1233.33      857.72     39.34 o 
   6   1   0     1347.69     1406.23     49.06 o 
   7   1   0      216.18      250.06     16.48 o 
   8   1   0     1201.25     1256.19     90.18 o 
   9   1   0     2365.32     2423.98     88.20 o 
  10   1   0     5560.57     6611.36    302.31 o 
  11   1   0     1811.05     2239.33    135.74 o 
  12   1   0      860.91      931.68     82.34 o 
  13   1   0      144.59      268.96     50.19 o 
  14   1   0       39.95       43.37     31.97 o 
  15   1   0      895.45     1097.90    130.12 o 
   0   2   0      251.68      254.96      6.71 o 
   1   2   0     3816.03     4212.64    102.51 o 
   2   2   0     1566.60     1868.10     28.47 o 
   3   2   0      406.22      541.69     23.90 o 
   4   2   0     6241.09     8312.54    179.48 o 
   5   2   0     2814.03     3585.86    139.29 o 
   6   2   0      180.70      146.76     12.55 o 
   7   2   0      196.98      191.36     15.51 o 
   8   2   0      624.51      679.32     36.43 o 
   9   2   0        2.55        9.94      9.89 o 
  10   2   0      527.28      567.01     40.60 o 
  11   2   0        5.46        9.49     17.41 o 
  12   2   0      169.75      224.91     45.63 o 
  13   2   0      167.93      236.21     49.75 o 
  14   2   0       27.95       39.06     46.20 o 
   1   3   0     5437.56     6081.49    147.70 o 
   2   3   0     2438.09     2230.71     39.87 o 
   3   3   0     2830.03     2730.18     71.73 o 
   4   3   0     6434.99     6870.17    119.88 o 
   5   3   0      306.03      236.86     11.86 o 
   6   3   0       18.25       66.32     12.33 o 
   7   3   0      753.13      787.70     40.56 o 
   8   3   0     3030.24     3114.80    149.20 o 
   9   3   0     3247.09     3383.28    134.39 o 
  10   3   0     2071.53     2222.64    123.19 o 
  11   3   0      672.75      814.22     79.38 o 
  12   3   0       65.08      100.53     32.30 o 
  13   3   0        6.53       14.24     23.66 o 
  14   3   0        0.50       74.24     47.98 o 
   0   4   0    16237.96    16632.18    498.26 o 
   1   4   0    16296.94    16142.77    508.94 o 
   2   4   0     6220.30     6307.10    117.89 o 
   3   4   0       16.47       54.87      5.43 o 
   4   4   0     1174.82     1175.10     28.88 o 
   5   4   0     2496.77     2318.30     53.54 o 
   6   4   0     7141.67     6830.32    224.87 o 
   7   4   0     7817.58     8638.35    281.06 o 
   8   4   0     4145.81     4194.78    150.78 o 
   9   4   0      291.19      335.22     48.99 o 
  10   4   0      348.34      303.28     31.54 o 
  11   4   0      553.17      587.56     51.09 o 
  12   4   0      969.02     1093.37    101.34 o 
  13   4   0     1541.49     1645.00    134.76 o 
  14   4   0     1336.78     1414.47    138.21 o 
   1   5   0     1354.97     1129.84     36.48 o 
   2   5   0    12609.83    12668.01    380.40 o 
   3   5   0    15237.02    15643.10    322.85 o 
   4   5   0     9445.53     9705.48    208.59 o 
   5   5   0     3863.91     4076.35     97.01 o 
   6   5   0      656.22      650.03     26.88 o 
   7   5   0       24.44       40.25     15.08 o 
   8   5   0     2103.94     2212.68     92.54 o 
   9   5   0     4262.55     4162.84    172.47 o 
  10   5   0     3272.25     3111.69    151.01 o 
  11   5   0     1080.87     1102.10     76.48 o 
  12   5   0      494.37      502.12     69.42 o 
  13   5   0        3.20       56.27     35.11 o 
   0   6   0     4483.89     4824.90    163.26 o 
   1   6   0     1086.46     1020.25     30.70 o 
   2   6   0      379.73      323.14     17.92 o 
   3   6   0      181.01      238.40     13.53 o 
   4   6   0      842.46      866.92     28.85 o 
   5   6   0     1917.91     2053.40     58.56 o 
   6   6   0     3570.56     3758.56    135.73 o 
   7   6   0      822.99      833.92     43.14 o 
   8   6   0      410.63      423.17     33.70 o 
   9   6   0       32.53       62.86     31.52 o 
  10   6   0        3.68       60.55     21.96 o 
  11   6   0      197.98      203.51     32.69 o 
  12   6   0      757.54      613.44     77.62 o 
  13   6   0      447.01      355.43     78.73 o 
   1   7   0        5.41       14.42      8.47 o 
   2   7   0       36.71       58.51     12.20 o 
   3   7   0      630.74      653.60     25.83 o 
   4   7   0        1.65        1.27      5.04 o 
   5   7   0       57.57       76.05     12.97 o 
   6   7   0       14.78       76.24     11.25 o 
   7   7   0       17.66       24.12     11.94 o 
   8   7   0      184.49      174.72     23.85 o 
   9   7   0      763.49      668.32     60.73 o 
  10   7   0       13.90       38.09     20.40 o 
  11   7   0        0.18       32.88     28.13 o 
  12   7   0       10.76       65.76     40.97 o 
   0   8   0     2788.24     2824.22    122.51 o 
   1   8   0     2615.07     2630.81     82.11 o 
   2   8   0      327.74      310.97     21.45 o 
   3   8   0       14.19       30.07      8.46 o 
   4   8   0        9.02       67.61     10.40 o 
   5   8   0      769.70      779.96     35.79 o 
   6   8   0     3905.92     4041.73    140.86 o 
   7   8   0     3449.98     3186.54    127.05 o 
   8   8   0      731.19      765.65     50.33 o 
   9   8   0      112.48      164.56     32.56 o 
  10   8   0       65.43       94.11     28.73 o 
  11   8   0      264.36      193.76     44.45 o 
   1   9   0     1514.65     1417.40     55.44 o 
   2   9   0     2827.48     2760.16    143.46 o 
   3   9   0     4103.79     4140.91    151.28 o 
   4   9   0     5456.30     5194.58    161.52 o 
   5   9   0     2292.56     2302.76    100.68 o 
   6   9   0      473.01      515.13     41.75 o 
   7   9   0      127.48      170.00     31.37 o 
   8   9   0     1112.91     1164.92     88.86 o 
   9   9   0     1512.16     1562.96    112.86 o 
  10   9   0     1464.16     1432.04    115.94 o 
   0  10   0     1397.71     1466.86     87.20 o 
   1  10   0     1112.29     1202.42     67.60 o 
   2  10   0     1135.37     1067.02     92.89 o 
   3  10   0       84.24       78.24     18.63 o 
   4  10   0      398.00      446.08     40.95 o 
   5  10   0     1208.40     1259.86     71.74 o 
   6  10   0     1709.17     1681.39    105.17 o 
   7  10   0     1156.07     1133.76     88.56 o 
   8  10   0      700.54      634.29     75.22 o 
   9  10   0      154.08      152.73     37.54 o 
   1  11   0        2.13       47.39     36.70 o 
   2  11   0        4.30      -11.47     20.74 o 
   3  11   0      100.96      180.73     58.81 o 
   4  11   0      300.27      318.40     86.90 o 
   5  11   0       12.00       43.31     20.15 o 
   6  11   0        0.67       22.10     23.85 o 
   7  11   0        1.80       -2.51     51.96 o 
   0  12   0      638.08      654.18    109.68 o 
   1  12   0      208.48      266.94     50.41 o 
   2  12   0        4.58        7.15     18.89 o 
   3  12   0        0.02      -16.04     21.60 o 
   4  12   0      107.31      120.41     44.34 o 
   5  12   0      275.15      370.65     87.33 o 
 -15   1   1      293.67      338.06     72.47 o 
 -14   1   1     1015.67     1144.32    119.88 o 
 -13   1   1      438.30      622.21     74.52 o 
 -12   1   1      241.81      265.32     43.56 o 
 -11   1   1      552.49      661.27     59.15 o 
 -10   1   1      295.20      375.93     43.37 o 
  -9   1   1     1136.13     1108.27     49.20 o 
  -8   1   1     3553.94     3669.92    162.57 o 
  -7   1   1     2263.47     2226.08     69.34 o 
  -6   1   1      221.68      170.01     20.92 o 
  -5   1   1     1022.82     1162.49     71.34 o 
  -4   1   1     2654.25     2494.09     60.86 o 
  -3   1   1    22746.55    23836.87    348.68 o 
  -2   1   1    10285.20    10139.37    123.78 o 
  -1   1   1    20397.39    20425.19    192.35 o 
   0   1   1     2998.93     2841.92     34.60 o 
   1   1   1      957.13     1147.66     20.07 o 
   2   1   1        1.26       64.65      6.48 o 
   3   1   1     6794.48     6741.71    115.71 o 
   4   1   1     6385.89     5828.24    163.35 o 
   5   1   1    10262.04    10014.79    183.47 o 
   6   1   1     3991.70     4403.99    133.47 o 
   7   1   1      948.78      928.47     82.37 o 
   8   1   1      488.41      518.81     33.49 o 
   9   1   1      218.39      210.04     28.47 o 
  10   1   1      194.89      324.90     41.18 o 
  11   1   1     2418.85     2810.26    168.40 o 
  12   1   1      707.35      862.13     85.86 o 
  13   1   1      157.46      204.93     51.19 o 
  14   1   1      177.87      206.95     52.80 o 
 -15   2   1      110.18      161.17     52.13 o 
 -14   2   1      474.22      533.20     77.16 o 
 -13   2   1     1719.89     1992.83    147.26 o 
 -12   2   1     3771.89     4405.37    258.10 o 
 -11   2   1     5859.02     6530.36    326.10 o 
 -10   2   1     2519.44     2648.64    120.93 o 
  -9   2   1       28.55       54.63     13.63 o 
  -8   2   1      141.62      173.31     17.01 o 
  -7   2   1     6179.25     6641.74    221.92 o 
  -6   2   1     7593.21     7330.90    266.81 o 
  -5   2   1    20988.73    21041.44    378.06 o 
  -4   2   1    23364.65    23231.42    574.71 o 
  -3   2   1     4121.19     3792.44    130.94 o 
  -2   2   1     1649.84     2037.12     45.68 o 
  -1   2   1     9161.98     9689.86    151.03 o 
   0   2   1     2363.43     1606.47     28.13 o 
   1   2   1    15515.17    14174.20    169.59 o 
   2   2   1    10607.37     9362.80    263.90 o 
   3   2   1    10683.97    10290.02    170.34 o 
   4   2   1       16.42       51.88     12.55 o 
   5   2   1     2784.08     3079.73    107.81 o 
   6   2   1     4886.07     4859.42    150.51 o 
   7   2   1    11571.14    13924.01    443.84 o 
   8   2   1     6886.39     6956.19    430.84 o 
   9   2   1     6268.45     6218.06    460.65 o 
  10   2   1      983.38     1144.51     83.08 o 
  11   2   1       12.98       43.10     24.33 o 
  12   2   1     1101.75     1160.99    102.09 o 
  13   2   1     2035.24     2207.96    167.91 o 
  14   2   1     1848.22     1961.40    175.66 o 
 -14   3   1      638.83      665.77     87.03 o 
 -13   3   1      646.57      673.19     75.83 o 
 -12   3   1       21.63       94.10     33.24 o 
 -11   3   1      108.78      141.04     29.84 o 
 -10   3   1      946.93     1017.35     87.11 o 
  -9   3   1     6020.95     6310.62    281.50 o 
  -8   3   1     4647.29     5059.16    307.69 o 
  -7   3   1     4707.15     5065.59    230.55 o 
  -6   3   1     2950.02     3093.06     84.22 o 
  -5   3   1        8.48       32.52     14.68 o 
  -4   3   1     5379.36     5311.23    104.37 o 
  -3   3   1    17042.96    16531.26    498.61 o 
  -2   3   1    17558.68    16429.31    275.70 o 
  -1   3   1    14688.20    14179.11    260.95 o 
   0   3   1     1468.56     1206.39     25.90 o 
   1   3   1        8.46       48.43      9.09 o 
   2   3   1      832.99      737.59     16.52 o 
   3   3   1     6525.04     6339.37    137.11 o 
   4   3   1    10752.27    10365.33    220.90 o 
   5   3   1    10958.82    10233.98    209.30 o 
   6   3   1     3408.66     3218.16     85.68 o 
   7   3   1      899.49      961.75     46.71 o 
   8   3   1       42.70       96.44     17.35 o 
   9   3   1     1697.92     1738.09    190.42 o 
  10   3   1     2479.39     2450.78    195.33 o 
  11   3   1     3033.93     3259.25    190.37 o 
  12   3   1     1636.94     1644.04    129.20 o 
  13   3   1      315.29      390.65     62.15 o 
  14   3   1        2.07       36.46     32.27 o 
 -14   4   1       26.45       92.25     72.50 o 
 -13   4   1      222.39      281.43     53.56 o 
 -12   4   1       49.26       57.66     28.86 o 
 -11   4   1      481.93      467.62     41.57 o 
 -10   4   1      206.78      236.24     27.46 o 
  -9   4   1        0.76       16.04     11.16 o 
  -8   4   1       61.51       71.78     14.99 o 
  -7   4   1      598.67      633.02     33.54 o 
  -6   4   1     2755.66     2713.07     76.64 o 
  -5   4   1     2983.02     3122.45     81.54 o 
  -4   4   1       87.19       61.88      6.78 o 
  -3   4   1      163.20      132.87      7.98 o 
  -2   4   1     1049.94     1312.58     36.51 o 
  -1   4   1     3729.62     4230.33    112.72 o 
   0   4   1     2767.04     2873.58     73.15 o 
   1   4   1     4957.08     5334.18    127.59 o 
   2   4   1     1481.27     1466.10     34.50 o 
   3   4   1      330.07      298.19     11.77 o 
   4   4   1     1319.25     1557.37     44.35 o 
   5   4   1      106.89      136.37     10.07 o 
   6   4   1      551.37      481.55     29.20 o 
   7   4   1      332.67      299.62     23.40 o 
   8   4   1      524.81      575.89     36.39 o 
   9   4   1     1166.45     1184.13     68.05 o 
  10   4   1       21.45       22.75     15.60 o 
  11   4   1      133.60       94.74     23.54 o 
  12   4   1       36.61       98.53     38.13 o 
  13   4   1      300.73      400.54     68.97 o 
 -14   5   1      268.04      331.85     83.15 o 
 -13   5   1      197.23      181.02     48.50 o 
 -12   5   1       37.93       33.01     23.02 o 
 -11   5   1       16.19       75.64     34.36 o 
 -10   5   1      670.80      670.22     54.35 o 
  -9   5   1      365.02      378.86     33.84 o 
  -8   5   1      336.24      334.10     28.09 o 
  -7   5   1       45.00       56.56     12.79 o 
  -6   5   1       95.87      111.12     13.01 o 
  -5   5   1       80.41      104.72     10.08 o 
  -4   5   1      741.91      728.70     24.27 o 
  -3   5   1     2409.97     2339.84     55.28 o 
  -2   5   1     4668.69     4966.79    121.47 o 
  -1   5   1      777.50      706.02     24.67 o 
   0   5   1      666.32      670.97     33.39 o 
   1   5   1      284.30      341.88     21.04 o 
   2   5   1      577.68      651.69     21.36 o 
   3   5   1     1245.99     1221.90     34.58 o 
   4   5   1     3160.96     3387.07     84.51 o 
   5   5   1     1678.14     1634.99     47.74 o 
   6   5   1      282.49      299.69     17.32 o 
   7   5   1       64.23       69.99     14.15 o 
   8   5   1        7.27       30.78     16.83 o 
   9   5   1        4.66       17.34     13.81 o 
  10   5   1      136.27      135.73     25.87 o 
  11   5   1       20.71       75.54     23.95 o 
  12   5   1      139.03      182.59     44.61 o 
  13   5   1        9.57      117.37     50.75 o 
 -13   6   1      583.80      457.73     86.61 o 
 -12   6   1     1421.34     1245.68    106.69 o 
 -11   6   1     1798.54     1890.57    112.57 o 
 -10   6   1      959.46      967.05     65.06 o 
  -9   6   1        0.75       39.26     17.52 o 
  -8   6   1      977.51      943.38     76.52 o 
  -7   6   1      294.26      299.51     19.64 o 
  -6   6   1     2005.47     1907.97    111.08 o 
  -5   6   1     6060.87     6214.94    161.23 o 
  -4   6   1     4011.71     4005.29    120.46 o 
  -3   6   1     1500.63     1433.11     76.17 o 
  -2   6   1       18.68       70.41     11.81 o 
  -1   6   1      694.27      603.62     23.30 o 
   0   6   1     3917.87     3745.43    134.29 o 
   1   6   1     5424.94     5310.33    157.19 o 
   2   6   1     9454.39     9773.99    271.92 o 
   3   6   1     5589.61     5794.92    143.51 o 
   4   6   1      677.98      660.00     25.77 o 
   5   6   1      813.97      856.74     32.35 o 
   6   6   1     2551.91     2575.07     78.58 o 
   7   6   1     2039.57     2047.62     85.10 o 
   8   6   1     3266.80     3195.20    129.23 o 
   9   6   1     2023.24     1935.52     98.04 o 
  10   6   1      717.72      689.46     59.33 o 
  11   6   1        0.19      100.50     33.79 o 
  12   6   1      321.25      287.04     56.54 o 
 -12   7   1       67.92       59.44     30.00 o 
 -11   7   1      503.93      415.23     56.18 o 
 -10   7   1     2263.65     2243.44    173.91 o 
  -9   7   1     4226.26     4505.69    290.67 o 
  -8   7   1     4557.22     4504.63    270.55 o 
  -7   7   1     5151.89     5076.05    239.72 o 
  -6   7   1     1109.57      987.91     45.43 o 
  -5   7   1      349.45      349.75     20.33 o 
  -4   7   1     1680.20     1586.35     86.32 o 
  -3   7   1     5764.09     5657.21    223.82 o 
  -2   7   1     8877.31     8885.44    297.39 o 
  -1   7   1     7593.65     7429.13    183.93 o 
   0   7   1     2313.49     2230.95     89.14 o 
   1   7   1       54.82       96.95     11.21 o 
   2   7   1     3012.41     3102.18     92.10 o 
   3   7   1     5209.39     5233.11    162.60 o 
   4   7   1     5655.31     5647.52    155.51 o 
   5   7   1     7002.50     7287.80    225.08 o 
   6   7   1     1410.73     1387.50     54.75 o 
   7   7   1       77.49       69.67     16.13 o 
   8   7   1      421.57      401.89     35.75 o 
   9   7   1     1285.86     1161.13     71.04 o 
  10   7   1     2032.00     2039.06    118.46 o 
  11   7   1     1942.37     1695.35    122.69 o 
  12   7   1     1134.97      867.16    146.24 o 
 -11   8   1      197.03      287.91     50.34 o 
 -10   8   1      174.87      235.87     45.45 o 
  -9   8   1       13.25       48.25     25.10 o 
  -8   8   1       48.91       82.63     24.02 o 
  -7   8   1     1282.84     1228.75     66.58 o 
  -6   8   1      706.87      732.58     42.95 o 
  -5   8   1     1085.19     1099.74     58.10 o 
  -4   8   1      688.59      704.67     42.74 o 
  -3   8   1      202.86      183.88     21.20 o 
  -2   8   1      143.49      171.45     24.17 o 
  -1   8   1      396.26      386.93     20.52 o 
   0   8   1     1625.23     1558.86     54.02 o 
   1   8   1     3659.50     3722.75    134.69 o 
   2   8   1     2359.22     2351.91     78.60 o 
   3   8   1     2543.03     2493.50    105.70 o 
   4   8   1      366.13      377.33     24.74 o 
   5   8   1        9.63       16.47     10.34 o 
   6   8   1       63.01      123.23     15.78 o 
   7   8   1     1965.61     1942.47     90.84 o 
   8   8   1     1304.60     1232.49     70.92 o 
   9   8   1      873.06      772.54     58.67 o 
  10   8   1      256.29      186.88     35.07 o 
  11   8   1       43.64        9.02     26.30 o 
 -10   9   1        0.01       21.66     23.03 o 
  -9   9   1       67.40       77.21     29.70 o 
  -8   9   1      168.66      200.81     36.95 o 
  -7   9   1       32.08       41.40     21.48 o 
  -6   9   1        5.75        6.37     15.54 o 
  -5   9   1        3.38       46.72     17.92 o 
  -4   9   1       13.50       36.07     14.91 o 
  -3   9   1      629.94      616.15     47.14 o 
  -2   9   1       42.68       83.09     21.18 o 
  -1   9   1        3.82       47.70     23.01 o 
   0   9   1        0.07       26.92     19.90 o 
   1   9   1        8.05        9.93      8.82 o 
   2   9   1      162.22      185.02     17.44 o 
   3   9   1      591.69      499.09     35.42 o 
   4   9   1        0.76       -8.18      8.18 o 
   5   9   1       83.05       69.19     14.26 o 
   6   9   1       80.44      101.06     16.46 o 
   7   9   1       22.71       55.80     16.98 o 
   8   9   1       19.21       -1.55     13.54 o 
   9   9   1       73.42       89.46     36.24 o 
  10   9   1        5.27       77.21     37.81 o 
  -9  10   1        1.35        5.67     19.18 o 
  -8  10   1       62.09       46.94     28.38 o 
  -7  10   1      319.37      339.54     44.67 o 
  -6  10   1      952.79      891.31     64.72 o 
  -5  10   1     1265.55     1247.10     77.12 o 
  -4  10   1     1327.25     1301.55     79.36 o 
  -3  10   1      197.32      221.81     29.64 o 
  -2  10   1      181.02      182.60     27.52 o 
  -1  10   1      866.22      829.98     54.23 o 
   0  10   1     1504.71     1403.34     77.22 o 
   1  10   1     1992.70     1938.72    140.88 o 
   2  10   1     2036.87     2030.51    132.64 o 
   3  10   1      678.69      623.34     52.27 o 
   4  10   1        7.75       49.70     30.95 o 
   5  10   1      235.46      251.84     28.97 o 
   6  10   1      566.96      528.50     48.78 o 
   7  10   1      476.33      445.93     61.40 o 
   8  10   1      308.06      294.63     55.87 o 
  -7  11   1      627.41      674.07     71.23 o 
  -6  11   1      142.06      190.32     45.45 o 
  -5  11   1       14.99       42.41     25.12 o 
  -4  11   1      211.33      260.25     36.35 o 
  -3  11   1     1395.45     1333.11     87.25 o 
  -2  11   1     1806.86     1895.46    105.60 o 
  -1  11   1     1573.39     1692.93     98.18 o 
   0  11   1      903.90      903.34     66.31 o 
   1  11   1      126.50      134.60     32.48 o 
   2  11   1      124.54      178.69     35.55 o 
   3  11   1     1486.44     1380.47     95.37 o 
   4  11   1     2198.70     2073.06    166.69 o 
   5  11   1     1445.14     1382.11    244.56 o 
   6  11   1      946.79      803.38    127.52 o 
   7  11   1      251.55      246.61     74.81 o 
  -5  12   1     1049.03     1026.84    114.94 o 
  -4  12   1      804.68      725.90     95.23 o 
  -3  12   1      290.42      310.59     50.95 o 
  -2  12   1        6.61        2.25     18.15 o 
  -1  12   1      294.24      345.41     66.31 o 
   0  12   1     1361.34     1464.06    210.50 o 
   1  12   1     1856.34     1886.50    344.59 o 
   2  12   1     1350.87     1366.96    171.06 o 
   3  12   1      493.83      549.62     88.09 o 
   4  12   1        1.97       27.72     40.02 o 
 -15   0   2     1668.80     1793.98    235.56 o 
 -14   0   2      106.70      170.15     64.46 o 
 -13   0   2      184.68      281.05     96.49 o 
 -12   0   2     2135.83     2302.16    264.45 o 
 -11   0   2     3872.14     3956.89    505.28 o 
 -10   0   2     3745.60     3579.80   1215.39 o 
  -9   0   2     4776.11     4295.97    446.13 o 
  -8   0   2      661.23      620.99     45.53 o 
  -7   0   2      596.24      577.45     33.93 o 
  -6   0   2    20924.19    20307.96    610.40 o 
  -5   0   2    20736.93    20344.43    567.61 o 
  -4   0   2    11063.70    10267.92    273.51 o 
  -3   0   2     2387.74     1763.37    118.45 o 
  -2   0   2     6191.44     6170.00    142.69 o 
  -1   0   2     3463.95     4047.85    176.37 o 
   0   0   2    37242.84    43650.19    919.85 o 
   1   0   2    18158.49    18911.12    409.12 o 
   2   0   2    21083.10    20745.04    474.81 o 
   3   0   2    13669.58    13109.87    323.81 o 
   4   0   2    10959.85    11310.36    300.65 o 
   5   0   2     1501.71     1679.06     90.89 o 
   6   0   2      484.72      438.39     25.71 o 
   7   0   2     3142.81     2772.90    212.65 o 
   8   0   2     4762.83     3992.85    338.43 o 
   9   0   2      768.52      801.54     88.01 o 
  10   0   2     3448.19     3530.60    273.50 o 
  11   0   2      401.24      455.85     87.13 o 
  12   0   2       74.40      117.06     85.46 o 
  13   0   2      114.66      221.28     75.43 o 
  14   0   2      376.71      356.36    102.13 o 
 -15   1   2      602.88      652.48     91.24 o 
 -14   1   2      751.92      850.18     97.37 o 
 -13   1   2      862.46      969.30     92.71 o 
 -12   1   2      870.65      891.79     82.90 o 
 -11   1   2      158.26      133.96     36.57 o 
 -10   1   2      668.75      622.97     44.38 o 
  -9   1   2      684.70      612.79     36.26 o 
  -8   1   2     4727.50     4549.49    192.50 o 
  -7   1   2     6901.12     6940.74    216.15 o 
  -6   1   2     4235.78     3741.56    176.17 o 
  -5   1   2     3005.56     2867.04    119.15 o 
  -4   1   2       51.62      103.67      6.55 o 
  -3   1   2      170.54       97.86      9.92 o 
  -2   1   2     2161.07     1684.33     42.95 o 
  -1   1   2     2456.58     1701.40     27.63 o 
   0   1   2    24583.11    25252.81    280.73 o 
   1   1   2    14085.88    15430.16    222.95 o 
   2   1   2     1315.99     1482.82     27.89 o 
   3   1   2       10.63       52.09      6.23 o 
   4   1   2     6783.55     6948.04    137.81 o 
   5   1   2     8171.33     8519.01    207.46 o 
   6   1   2    10075.02     9426.94    465.81 o 
   7   1   2     4256.39     4087.74    115.82 o 
   8   1   2     1687.90     1739.41     80.33 o 
   9   1   2      175.36      197.26     25.80 o 
  10   1   2     2531.05     2634.11    160.00 o 
  11   1   2     1771.88     2024.15    139.75 o 
  12   1   2     1927.01     2018.37    151.29 o 
  13   1   2     1072.64     1084.86    111.99 o 
  14   1   2      632.39      690.29     98.76 o 
 -15   2   2        4.00       -8.29     24.45 o 
 -14   2   2        4.93        1.42     18.46 o 
 -13   2   2       92.67      123.13     53.39 o 
 -12   2   2      299.50      265.09     45.76 o 
 -11   2   2       47.37       59.87     18.67 o 
 -10   2   2     1773.40     1684.26     76.81 o 
  -9   2   2      452.25      402.55     42.50 o 
  -8   2   2      217.10      223.93     15.88 o 
  -7   2   2      365.95      399.10     17.34 o 
  -6   2   2      246.66      240.30     12.26 o 
  -5   2   2      583.01      536.46     21.50 o 
  -4   2   2     1180.44     1228.59     59.03 o 
  -3   2   2      202.31      165.86      7.06 o 
  -2   2   2        4.94       41.95      5.81 o 
  -1   2   2     3519.35     4294.86     73.40 o 
   0   2   2      433.25      645.24     16.58 o 
   1   2   2      414.82      655.34     17.85 o 
   2   2   2     1468.60     1536.24     29.20 o 
   3   2   2      537.03      549.73     22.22 o 
   4   2   2      601.68      828.77     28.84 o 
   5   2   2      536.92      635.63     26.61 o 
   6   2   2       19.74       28.73      6.89 o 
   7   2   2      201.53      236.81     19.05 o 
   8   2   2      355.74      429.92     33.31 o 
   9   2   2       90.45      103.08     20.93 o 
  10   2   2       20.06       86.20     29.96 o 
  11   2   2        3.10       77.83     33.87 o 
  12   2   2       16.66       -2.76     18.20 o 
  13   2   2       12.64       57.38     45.60 o 
 -14   3   2      466.57      548.23     78.27 o 
 -13   3   2      535.68      487.61     65.91 o 
 -12   3   2      178.94      192.59     39.33 o 
 -11   3   2        3.87       29.14     16.19 o 
 -10   3   2      469.33      494.23     36.96 o 
  -9   3   2     1004.22      983.99     51.95 o 
  -8   3   2     1907.07     1773.09     86.95 o 
  -7   3   2     4069.64     4202.26    128.35 o 
  -6   3   2     3448.12     3671.47     90.31 o 
  -5   3   2     1561.21     1556.94     57.44 o 
  -4   3   2      676.86      766.30     23.96 o 
  -3   3   2      347.33      324.66     11.66 o 
  -2   3   2      387.46      266.61     13.67 o 
  -1   3   2     3355.32     3250.11     65.09 o 
   0   3   2     3193.95     2989.60     82.87 o 
   1   3   2       25.45       21.08      5.70 o 
   2   3   2      325.49      423.42     12.45 o 
   3   3   2     1067.00     1132.52     30.12 o 
   4   3   2     2728.12     2964.49     95.22 o 
   5   3   2      224.04      180.48     12.73 o 
   6   3   2      844.64      812.87     39.84 o 
   7   3   2      952.62      960.22     48.01 o 
   8   3   2      128.64      184.44     23.29 o 
   9   3   2       34.88       27.26     14.95 o 
  10   3   2      511.79      514.76     46.30 o 
  11   3   2      947.28      791.96     77.95 o 
  12   3   2      446.66      465.14     67.18 o 
  13   3   2      198.80      178.65     49.56 o 
 -14   4   2        7.82      108.49     82.17 o 
 -13   4   2      246.50      287.66     51.70 o 
 -12   4   2      905.80      917.27     87.35 o 
 -11   4   2     1031.73     1191.87     74.39 o 
 -10   4   2     3177.60     3157.42    136.62 o 
  -9   4   2     3596.33     3464.05    197.94 o 
  -8   4   2     1003.33      980.82     79.10 o 
  -7   4   2      328.86      362.39     20.01 o 
  -6   4   2     3332.01     3527.59     99.28 o 
  -5   4   2     5221.49     4946.81    135.53 o 
  -4   4   2    12334.30    11369.44    359.21 o 
  -3   4   2    11332.55    11103.63    324.78 o 
  -2   4   2     4375.83     4442.47    125.34 o 
  -1   4   2       27.53       32.63      7.28 o 
   0   4   2     1346.59     1260.55     25.77 o 
   1   4   2    10447.05    10620.69    189.17 o 
   2   4   2    18102.19    18549.81    356.45 o 
   3   4   2    11352.33    11338.03    239.44 o 
   4   4   2     5103.68     4909.36    115.91 o 
   5   4   2      821.13      835.18     37.61 o 
   6   4   2       20.99       87.67     11.88 o 
   7   4   2     1238.23     1325.69     94.28 o 
   8   4   2     4443.58     4574.17    181.78 o 
   9   4   2     4569.06     4746.81    271.67 o 
  10   4   2     1683.13     1729.85    104.76 o 
  11   4   2      372.36      433.06     61.68 o 
  12   4   2       12.09       58.01     30.82 o 
  13   4   2      304.90      245.56     68.34 o 
 -14   5   2     1571.87     1508.28    181.61 o 
 -13   5   2     1391.42     1317.20    141.19 o 
 -12   5   2      536.47      544.20     53.16 o 
 -11   5   2       77.57      106.24     23.50 o 
 -10   5   2      254.10      252.36     29.40 o 
  -9   5   2     2036.25     1961.72    151.03 o 
  -8   5   2     4551.01     4732.79    199.84 o 
  -7   5   2     3145.53     3188.10    117.42 o 
  -6   5   2     3650.11     3637.81    187.09 o 
  -5   5   2      419.02      368.28     16.11 o 
  -4   5   2      183.54      202.81     15.72 o 
  -3   5   2     3063.57     2994.45     88.34 o 
  -2   5   2    10220.41    10156.91    394.02 o 
  -1   5   2     6880.75     6348.04    182.59 o 
   0   5   2     8410.55     7991.09    153.68 o 
   1   5   2     7463.17     7691.58    166.18 o 
   2   5   2      819.69      869.10     25.40 o 
   3   5   2     1729.18     1790.02     54.93 o 
   4   5   2     3747.76     3686.75     97.02 o 
   5   5   2     4584.17     4538.91    124.35 o 
   6   5   2     5736.01     5315.41    166.22 o 
   7   5   2     4025.21     3943.84    155.96 o 
   8   5   2     1282.26     1338.85     74.03 o 
   9   5   2       63.50       99.84     24.37 o 
  10   5   2     1028.49      965.64     70.46 o 
  11   5   2     1062.61     1058.03     79.99 o 
  12   5   2     1379.74     1360.45    198.28 o 
 -13   6   2        7.91        9.98     27.24 o 
 -12   6   2      728.75      653.71     76.50 o 
 -11   6   2     1066.70     1073.37     87.88 o 
 -10   6   2     1311.54     1361.87     95.57 o 
  -9   6   2      833.38      940.37     69.07 o 
  -8   6   2      311.73      335.38     36.65 o 
  -7   6   2       63.14      115.60     18.79 o 
  -6   6   2     1235.43     1181.77     55.69 o 
  -5   6   2     1692.96     1845.05     78.89 o 
  -4   6   2     2358.47     2309.97    166.30 o 
  -3   6   2     1821.45     1853.52     79.14 o 
  -2   6   2     1279.87     1289.10     51.41 o 
  -1   6   2      252.59      257.53     19.46 o 
   0   6   2      668.86      728.99     32.69 o 
   1   6   2      731.17      672.54     23.82 o 
   2   6   2     1923.89     1851.11     51.54 o 
   3   6   2      806.02      724.94     27.27 o 
   4   6   2      932.39      871.49     33.79 o 
   5   6   2       66.78       85.49     12.99 o 
   6   6   2      759.71      782.87     35.17 o 
   7   6   2     1258.80     1060.05     56.94 o 
   8   6   2     1242.44     1135.55     67.88 o 
   9   6   2      479.26      516.90     48.18 o 
  10   6   2      708.70      742.74     66.80 o 
  11   6   2      188.13      148.27     42.98 o 
  12   6   2        1.85       85.28     48.73 o 
 -12   7   2        6.52        0.27     16.53 o 
 -11   7   2        0.75       -0.60     16.26 o 
 -10   7   2      110.09      146.27     33.78 o 
  -9   7   2       99.24       75.48     25.29 o 
  -8   7   2       75.58      106.71     25.60 o 
  -7   7   2      155.83      176.00     23.02 o 
  -6   7   2      671.46      702.33     45.58 o 
  -5   7   2      149.99      132.87     20.54 o 
  -4   7   2       78.13      111.45     18.12 o 
  -3   7   2      219.42      225.60     21.98 o 
  -2   7   2      127.56      133.58     19.81 o 
  -1   7   2      168.06      175.22     18.10 o 
   0   7   2       23.04       21.80     10.12 o 
   1   7   2      305.14      275.51     20.19 o 
   2   7   2       11.05       35.79     15.50 o 
   3   7   2     1160.29     1123.09     41.31 o 
   4   7   2       22.35       23.76      8.38 o 
   5   7   2        4.78       -1.34      6.31 o 
   6   7   2       79.58       75.04     12.56 o 
   7   7   2      233.34      200.11     34.30 o 
   8   7   2       98.99       70.43     27.53 o 
   9   7   2       44.87       99.19     35.73 o 
  10   7   2       55.49       21.56     21.08 o 
  11   7   2       33.81      -14.96     29.49 o 
 -11   8   2      585.07      596.95     77.25 o 
 -10   8   2      575.34      590.84     69.06 o 
  -9   8   2      828.11      836.22     69.29 o 
  -8   8   2      741.34      678.79     57.26 o 
  -7   8   2        7.52       55.09     18.60 o 
  -6   8   2     1141.22     1082.16     64.30 o 
  -5   8   2     1883.62     1947.18     96.33 o 
  -4   8   2     1608.59     1453.89     71.90 o 
  -3   8   2     2722.68     2764.34    117.15 o 
  -2   8   2     1704.82     1755.99     80.85 o 
  -1   8   2       97.59      123.17     18.57 o 
   0   8   2      461.64      454.36     33.13 o 
   1   8   2     2885.92     2785.50    107.49 o 
   2   8   2     2064.21     1932.47     80.85 o 
   3   8   2     1011.56      951.28     59.27 o 
   4   8   2      948.06     1006.19     44.11 o 
   5   8   2      422.45      428.20     26.94 o 
   6   8   2      157.43      165.65     22.97 o 
   7   8   2      826.82      814.94     68.77 o 
   8   8   2      959.88      966.04     79.90 o 
   9   8   2     1555.49     1358.70    106.47 o 
  10   8   2      875.94      717.08     78.51 o 
 -10   9   2      142.55      181.11     41.83 o 
  -9   9   2      567.88      630.81     66.55 o 
  -8   9   2     1174.10     1257.17     91.39 o 
  -7   9   2     2325.18     2510.31    184.66 o 
  -6   9   2     2032.41     2080.82    108.85 o 
  -5   9   2      523.55      581.77     49.17 o 
  -4   9   2      263.22      300.67     34.26 o 
  -3   9   2     1285.23     1318.16     92.61 o 
  -2   9   2     3769.74     3648.60    156.23 o 
  -1   9   2     6337.95     6261.19    249.07 o 
   0   9   2     4495.04     4569.38    244.56 o 
   1   9   2     1272.48     1270.48     64.88 o 
   2   9   2       52.51       83.32     18.71 o 
   3   9   2      313.11      357.34     30.38 o 
   4   9   2     1704.54     1626.10     81.37 o 
   5   9   2     1923.12     1991.43     98.52 o 
   6   9   2     2747.30     2575.27    140.86 o 
   7   9   2     1590.93     1381.26    148.43 o 
   8   9   2      336.87      382.25     50.12 o 
   9   9   2       28.28       -8.09     41.21 o 
  -9  10   2      467.93      510.72     69.49 o 
  -8  10   2      139.35      147.91     70.17 o 
  -7  10   2        1.57        7.20     18.93 o 
  -6  10   2      250.38      319.39     46.49 o 
  -5  10   2      904.99      993.40     71.74 o 
  -4  10   2     3098.15     2817.53    279.52 o 
  -3  10   2     2127.26     2106.86    146.58 o 
  -2  10   2      319.00      382.83     39.10 o 
  -1  10   2       14.70       48.30     24.19 o 
   0  10   2      454.10      471.54     61.51 o 
   1  10   2     1150.32     1172.58     88.25 o 
   2  10   2     1649.76     1717.12    106.82 o 
   3  10   2     1403.30     1532.21     99.55 o 
   4  10   2      761.74      743.41     64.94 o 
   5  10   2       18.63       53.48     24.51 o 
   6  10   2       96.50      149.44     35.07 o 
   7  10   2      262.28      364.33     87.67 o 
   8  10   2      909.74      905.94    140.52 o 
  -7  11   2        2.33       39.73     38.78 o 
  -6  11   2       39.64      162.69     47.34 o 
  -5  11   2       91.58      135.24     35.48 o 
  -4  11   2        9.58       -5.37     19.41 o 
  -3  11   2        7.16       30.92     21.48 o 
  -2  11   2      188.38      195.21     38.30 o 
  -1  11   2      119.19      142.81     34.26 o 
   0  11   2        0.25        3.35     28.08 o 
   1  11   2       14.73       37.79     32.65 o 
   2  11   2       19.80       59.83     23.40 o 
   3  11   2        0.39       68.37     37.98 o 
   4  11   2       94.52      159.47     44.29 o 
   5  11   2       37.52       39.66     38.81 o 
   6  11   2       59.69        1.18     22.14 o 
  -4  12   2      165.14      146.29     49.27 o 
  -3  12   2      131.00      146.56     64.58 o 
  -2  12   2      146.79      143.72     50.48 o 
  -1  12   2       35.54       85.22     70.14 o 
   0  12   2       41.62      155.89     54.29 o 
   1  12   2       82.32      130.52     47.45 o 
   2  12   2      125.60      149.98     45.52 o 
   3  12   2      291.53      287.19    102.86 o 
 -15   1   3        1.39       25.50     30.60 o 
 -14   1   3      472.06      480.07     65.84 o 
 -13   1   3      565.84      641.27    137.87 o 
 -12   1   3     1482.08     1349.99    214.82 o 
 -11   1   3      545.09      506.61     51.48 o 
 -10   1   3      341.97      355.28     30.12 o 
  -9   1   3        4.20       56.18     11.51 o 
  -8   1   3     1069.26     1062.72     53.07 o 
  -7   1   3     3363.16     3272.40     91.27 o 
  -6   1   3     2155.88     1860.61    106.48 o 
  -5   1   3     1288.20     1059.35     32.94 o 
  -4   1   3     3151.13     3230.05     74.58 o 
  -3   1   3      193.99      263.44     11.98 o 
  -2   1   3     1907.57     2154.45     46.43 o 
  -1   1   3    13575.95    15052.97    267.57 o 
   0   1   3    11294.05    11798.79    205.50 o 
   1   1   3     4211.78     4003.34     82.85 o 
   2   1   3     3667.76     3836.01     78.54 o 
   3   1   3      705.31      771.09     22.97 o 
   4   1   3        2.22       48.42      6.56 o 
   5   1   3     2156.83     2196.57     60.20 o 
   6   1   3     2868.77     2648.46     75.26 o 
   7   1   3     3460.28     3204.86    119.83 o 
   8   1   3      279.41      236.75     19.50 o 
   9   1   3      311.59      274.38     32.48 o 
  10   1   3      478.37      413.06     58.62 o 
  11   1   3      152.94      176.36     40.40 o 
  12   1   3      433.93      406.66     59.59 o 
  13   1   3      725.93      666.59     89.21 o 
 -14   2   3      274.90      298.99     57.23 o 
 -13   2   3       23.71      129.89     38.26 o 
 -12   2   3      291.30      362.68     50.40 o 
 -11   2   3     3337.74     3063.29    166.76 o 
 -10   2   3     4191.46     4176.22    163.01 o 
  -9   2   3     3901.20     3753.15    115.16 o 
  -8   2   3     3952.58     3917.56    110.68 o 
  -7   2   3      548.68      553.20     28.38 o 
  -6   2   3      378.87      499.83     27.49 o 
  -5   2   3      686.44      749.67     36.19 o 
  -4   2   3     6693.98     6455.13    144.66 o 
  -3   2   3    15731.79    15395.31    313.80 o 
  -2   2   3     9945.79     9591.70    185.86 o 
  -1   2   3     5991.43     6037.37    127.83 o 
   0   2   3     2056.02     2484.81     62.03 o 
   1   2   3     1966.34     2169.08     64.50 o 
   2   2   3     3342.37     3194.83     62.86 o 
   3   2   3    11105.12    11091.80    224.93 o 
   4   2   3     6877.05     6776.19    154.88 o 
   5   2   3     3729.70     3724.18     98.65 o 
   6   2   3      969.91      946.97     37.71 o 
   7   2   3      332.39      358.74     38.10 o 
   8   2   3     2160.61     1776.22    125.13 o 
   9   2   3     4150.03     3707.82    178.19 o 
  10   2   3     2292.08     2354.78    148.05 o 
  11   2   3     2631.85     2681.80    279.98 o 
  12   2   3      983.01      779.17     88.00 o 
  13   2   3       96.16      -55.28     59.90 o 
 -14   3   3      525.26      539.76    122.50 o 
 -13   3   3     1728.90     1512.32    167.25 o 
 -12   3   3     1279.17     1314.72    128.03 o 
 -11   3   3     2022.93     1868.10    123.15 o 
 -10   3   3      924.14      902.11     61.73 o 
  -9   3   3      752.67      791.29     37.48 o 
  -8   3   3     1589.31     1656.28     71.56 o 
  -7   3   3     4358.08     4273.97    116.03 o 
  -6   3   3     5906.30     5524.29    175.72 o 
  -5   3   3     7579.69     7267.90    218.24 o 
  -4   3   3     3736.50     3801.36    109.37 o 
  -3   3   3      451.36      591.43     21.08 o 
  -2   3   3     2817.79     3090.33     58.90 o 
  -1   3   3    14679.62    15640.52    333.50 o 
   0   3   3     8677.83     8642.14    198.55 o 
   1   3   3    10129.44     9986.32    239.72 o 
   2   3   3     3689.13     3755.37    101.32 o 
   3   3   3      306.18      378.86     24.92 o 
   4   3   3      749.31      778.91     28.43 o 
   5   3   3     3990.52     4070.82    111.01 o 
   6   3   3     3989.87     3869.05    162.42 o 
   7   3   3     3112.15     2797.51    184.95 o 
   8   3   3     1370.72     1346.19     79.96 o 
   9   3   3      834.59      826.64     58.19 o 
  10   3   3       12.70       39.20     20.64 o 
  11   3   3      278.39      313.29     49.22 o 
  12   3   3      730.26      589.52     98.89 o 
 -14   4   3       72.97      118.37     53.73 o 
 -13   4   3        5.51       31.54     29.83 o 
 -12   4   3       21.46       -0.26     12.74 o 
 -11   4   3      249.94      235.75     36.68 o 
 -10   4   3       22.18       47.46     15.91 o 
  -9   4   3      114.33      154.02     21.14 o 
  -8   4   3       12.09       45.46     12.62 o 
  -7   4   3        0.67       21.87      7.22 o 
  -6   4   3        9.83       43.12      8.47 o 
  -5   4   3      519.67      491.23     21.79 o 
  -4   4   3      111.67      113.89     12.67 o 
  -3   4   3     1268.54     1291.04     48.52 o 
  -2   4   3      783.08      721.57     24.85 o 
  -1   4   3     1115.69     1079.71     50.35 o 
   0   4   3       91.42      100.61     17.71 o 
   1   4   3      696.10      677.40     34.49 o 
   2   4   3     1156.79     1150.84     42.44 o 
   3   4   3     1280.37     1290.19     47.09 o 
   4   4   3     1604.18     1720.35     64.58 o 
   5   4   3      985.46     1081.11     49.61 o 
   6   4   3        4.98       34.39     18.40 o 
   7   4   3      167.03      168.31     21.18 o 
   8   4   3       27.86       60.18     26.55 o 
   9   4   3      334.82      367.76     37.99 o 
  10   4   3      155.94      210.06     35.25 o 
  11   4   3      103.88      132.03     57.85 o 
  12   4   3      111.41       89.52     58.14 o 
 -13   5   3       20.62       75.52     43.30 o 
 -12   5   3       97.60      146.37     37.75 o 
 -11   5   3      187.69      169.07     36.23 o 
 -10   5   3       44.31      101.90     26.59 o 
  -9   5   3        5.35       14.43     15.85 o 
  -8   5   3      692.07      638.44     42.30 o 
  -7   5   3      267.06      304.83     27.28 o 
  -6   5   3        1.16       26.27      9.86 o 
  -5   5   3       95.95      138.45     14.78 o 
  -4   5   3      105.19      114.48     13.50 o 
  -3   5   3      179.30      174.74     15.12 o 
  -2   5   3     1468.41     1538.40     49.60 o 
  -1   5   3      502.21      523.19     53.70 o 
   0   5   3      453.26      444.31     18.63 o 
   1   5   3      202.69      164.54     13.51 o 
   2   5   3      443.56      429.56     24.45 o 
   3   5   3     1411.50     1524.36     58.82 o 
   4   5   3      122.77      124.56     16.38 o 
   5   5   3      210.93      219.01     18.93 o 
   6   5   3      541.15      590.04     32.03 o 
   7   5   3      322.57      319.10     25.27 o 
   8   5   3      436.67      427.91     51.42 o 
   9   5   3       75.31       91.60     30.33 o 
  10   5   3        1.60       47.35     39.43 o 
  11   5   3        8.72       53.58     37.27 o 
 -13   6   3      163.37      225.49     59.94 o 
 -12   6   3        2.64       34.26     34.11 o 
 -11   6   3      531.97      503.65     59.78 o 
 -10   6   3     2428.23     2407.78    143.07 o 
  -9   6   3     2840.72     2844.22    152.59 o 
  -8   6   3      985.94     1041.99     64.79 o 
  -7   6   3     1653.53     1592.57     73.90 o 
  -6   6   3       62.24      140.77     18.55 o 
  -5   6   3     2050.82     2098.24    139.62 o 
  -4   6   3     3769.73     3739.49    135.55 o 
  -3   6   3     6048.15     6000.82    190.45 o 
  -2   6   3     5566.55     5358.19    161.55 o 
  -1   6   3     1899.87     1789.67     71.18 o 
   0   6   3       59.51      148.93     21.52 o 
   1   6   3      136.03      140.44     14.07 o 
   2   6   3     3039.47     3041.30    109.84 o 
   3   6   3     4600.79     4624.75    155.03 o 
   4   6   3     4960.71     5068.99    180.06 o 
   5   6   3     3596.85     3423.14    129.33 o 
   6   6   3      496.91      442.52     35.50 o 
   7   6   3       70.41       71.44     22.96 o 
   8   6   3     1103.06      974.80     82.40 o 
   9   6   3     1845.00     1664.05    129.42 o 
  10   6   3     1839.48     1851.27    144.44 o 
  11   6   3      605.07      616.62     96.44 o 
 -12   7   3     1429.52     1363.82    119.49 o 
 -11   7   3      656.73      674.77     73.09 o 
 -10   7   3      162.10      220.15     40.43 o 
  -9   7   3      193.70      186.31     33.40 o 
  -8   7   3     1485.45     1447.73     87.38 o 
  -7   7   3     4535.07     4470.13    189.01 o 
  -6   7   3     4527.57     4649.41    190.89 o 
  -5   7   3     2670.00     2643.02    164.80 o 
  -4   7   3     1066.91     1171.13     60.47 o 
  -3   7   3        8.62       58.15     13.38 o 
  -2   7   3      576.08      648.41     61.77 o 
  -1   7   3     2930.41     2918.94    134.28 o 
   0   7   3     3800.86     3878.75    179.68 o 
   1   7   3     2274.12     2406.17    143.02 o 
   2   7   3      772.48      710.20     48.13 o 
   3   7   3      451.27      502.46     33.32 o 
   4   7   3        3.04      118.50     17.19 o 
   5   7   3     2120.06     2069.45     93.60 o 
   6   7   3     2804.55     2613.71    117.62 o 
   7   7   3     1900.09     1783.39    120.74 o 
   8   7   3     1334.51     1286.58    123.35 o 
   9   7   3      431.19      428.57     57.22 o 
  10   7   3        6.90       79.23     37.19 o 
 -11   8   3       78.36      148.02     41.17 o 
 -10   8   3      348.54      366.82     52.22 o 
  -9   8   3      566.40      603.73     69.24 o 
  -8   8   3     1011.82      940.38     73.87 o 
  -7   8   3      192.46      189.46     29.31 o 
  -6   8   3        0.42       69.76     23.63 o 
  -5   8   3      650.08      601.25     45.54 o 
  -4   8   3     1246.41     1193.28     66.34 o 
  -3   8   3     2191.00     2115.78     94.77 o 
  -2   8   3     2367.33     2230.08     99.19 o 
  -1   8   3     1017.30     1042.12     75.34 o 
   0   8   3      214.96      251.35     33.50 o 
   1   8   3      319.21      304.81     37.87 o 
   2   8   3     1288.81     1378.90     84.74 o 
   3   8   3     3617.53     3671.84    185.27 o 
   4   8   3     2049.75     2087.07    119.30 o 
   5   8   3     1438.95     1365.42     73.61 o 
   6   8   3      683.46      508.86     51.08 o 
   7   8   3       73.78      114.43     30.58 o 
   8   8   3      347.79      332.75     49.65 o 
   9   8   3      738.90      706.57     77.71 o 
 -10   9   3       14.07       63.28     34.37 o 
  -9   9   3        2.57       -4.15     17.65 o 
  -8   9   3       12.14       48.17     24.80 o 
  -7   9   3       40.61       64.41     35.60 o 
  -6   9   3        5.68        1.12     12.90 o 
  -5   9   3        1.63       79.20     45.71 o 
  -4   9   3        7.24       27.17     16.72 o 
  -3   9   3      491.58      466.03     53.69 o 
  -2   9   3        4.56        3.31     15.40 o 
  -1   9   3       50.70       67.13     26.16 o 
   0   9   3       21.99       90.39     27.74 o 
   1   9   3       22.86       39.91     20.89 o 
   2   9   3        0.91      -19.75     26.17 o 
   3   9   3      142.09      130.72     33.81 o 
   4   9   3       62.27      117.50     34.97 o 
   5   9   3       39.20       12.50     17.02 o 
   6   9   3      338.18      281.12     53.00 o 
   7   9   3        8.80        8.26     21.14 o 
   8   9   3       12.75       80.52     59.90 o 
  -8  10   3      210.99      279.48     61.39 o 
  -7  10   3       22.75       77.12     55.87 o 
  -6  10   3       63.82      131.21     37.99 o 
  -5  10   3      300.69      312.72     53.27 o 
  -4  10   3      973.64      918.96     85.75 o 
  -3  10   3      748.69      814.00     81.94 o 
  -2  10   3      445.94      516.82     64.22 o 
  -1  10   3      116.08      196.45     41.73 o 
   0  10   3        0.91       91.34     81.57 o 
   1  10   3      127.40      176.76     34.77 o 
   2  10   3      417.66      430.36     53.99 o 
   3  10   3      501.40      561.45     61.12 o 
   4  10   3      682.52      758.14     75.08 o 
   5  10   3      480.44      415.59     63.21 o 
   6  10   3      302.50      271.33     57.29 o 
  -6  11   3     1451.10     1512.01    155.66 o 
  -5  11   3     1482.72     1316.10    120.14 o 
  -4  11   3      979.79      889.72     92.24 o 
  -3  11   3        9.45      110.89     40.97 o 
  -2  11   3      313.45      382.28     55.95 o 
  -1  11   3      888.71      967.60     90.76 o 
   0  11   3     1501.27     1466.70    131.12 o 
   1  11   3     1512.30     1413.18    111.95 o 
   2  11   3     1158.05     1222.54    105.47 o 
   3  11   3      120.48      136.50     36.58 o 
   4  11   3      162.12      154.11     70.62 o 
 -14   0   4     1292.36     1122.05    477.96 o 
 -13   0   4      801.88      636.50    115.31 o 
 -12   0   4      221.89      248.75     67.88 o 
 -11   0   4      102.55      127.15     44.99 o 
 -10   0   4      757.21      733.77     81.14 o 
  -9   0   4     1409.40     1344.90     83.66 o 
  -8   0   4     3874.79     3820.06    173.96 o 
  -7   0   4     6595.32     6411.39    267.12 o 
  -6   0   4      272.03      194.99     24.23 o 
  -5   0   4      381.56      432.85     30.53 o 
  -4   0   4     3807.42     3758.45    139.12 o 
  -3   0   4     5281.78     5118.95    171.99 o 
  -2   0   4     9094.77     8806.78    276.40 o 
  -1   0   4    11011.92    10944.56    338.98 o 
   0   0   4     1425.31     1169.98     48.28 o 
   1   0   4      386.45      409.41     24.58 o 
   2   0   4      336.95      387.51     32.76 o 
   3   0   4      908.83      875.99     42.26 o 
   4   0   4     6745.17     6863.92    254.04 o 
   5   0   4     6690.49     6912.53    270.03 o 
   6   0   4     4271.91     4189.05    181.05 o 
   7   0   4     1612.83     1633.71    144.42 o 
   8   0   4      394.16      361.23     91.80 o 
   9   0   4      105.40      130.60     43.19 o 
  10   0   4     2507.77     1845.27    393.75 o 
  11   0   4     2336.62     1399.31    595.86 o 
  12   0   4      986.58      608.55    176.18 o 
 -14   1   4       51.52       84.31     37.16 o 
 -13   1   4      481.75      508.72     68.06 o 
 -12   1   4     1618.80     1492.70    113.82 o 
 -11   1   4     1452.10     1303.29     76.03 o 
 -10   1   4      825.50      779.98     49.92 o 
  -9   1   4     1256.56     1184.51     53.26 o 
  -8   1   4       18.00       38.78     17.46 o 
  -7   1   4      663.64      639.73     32.63 o 
  -6   1   4     5248.17     4920.27    141.66 o 
  -5   1   4    10319.56    10456.46    267.73 o 
  -4   1   4     6620.20     6765.62    169.22 o 
  -3   1   4     1550.48     1484.92     42.43 o 
  -2   1   4       91.25       97.37      8.59 o 
  -1   1   4       78.86       67.56      8.15 o 
   0   1   4     6753.05     6896.09    147.35 o 
   1   1   4     5800.35     5889.03    132.30 o 
   2   1   4     4575.30     4580.21    108.93 o 
   3   1   4     2640.83     2638.38     70.91 o 
   4   1   4       32.33       35.96      8.79 o 
   5   1   4      198.32      180.57     14.99 o 
   6   1   4     1196.92     1105.54     47.76 o 
   7   1   4     2294.86     2068.78     78.45 o 
   8   1   4     3992.66     3450.18    285.30 o 
   9   1   4     1144.96      964.36    117.91 o 
  10   1   4      166.99      198.56     36.66 o 
  11   1   4        6.31       -4.49     21.77 o 
  12   1   4      457.45      381.15    109.78 o 
 -14   2   4        9.91       18.92     38.12 o 
 -13   2   4       13.09       58.10     38.98 o 
 -12   2   4       43.80      102.63     41.05 o 
 -11   2   4       95.70      111.29     30.82 o 
 -10   2   4      287.96      268.42     24.72 o 
  -9   2   4      221.99      218.66     20.01 o 
  -8   2   4      113.66      107.47     14.43 o 
  -7   2   4       38.31       82.82     13.39 o 
  -6   2   4      165.54      154.17     16.50 o 
  -5   2   4      131.82      148.64     13.45 o 
  -4   2   4        4.56        3.41      5.02 o 
  -3   2   4      281.57      310.36     18.68 o 
  -2   2   4      701.39      739.06     30.48 o 
  -1   2   4      991.38     1083.05     37.97 o 
   0   2   4       68.84       73.14      9.51 o 
   1   2   4      672.72      779.03     31.71 o 
   2   2   4       14.19       41.11     12.01 o 
   3   2   4       22.81       24.52      9.23 o 
   4   2   4       96.40      108.85     11.82 o 
   5   2   4        0.86       38.39     27.07 o 
   6   2   4      317.83      277.15     26.32 o 
   7   2   4      125.40      110.16     14.91 o 
   8   2   4       66.78       64.05     18.91 o 
   9   2   4       89.52       62.89     18.33 o 
  10   2   4      116.97      146.12     40.64 o 
  11   2   4       45.53       43.21     34.32 o 
 -14   3   4       52.64       35.33     38.80 o 
 -13   3   4      318.71      259.12     60.59 o 
 -12   3   4      600.75      564.05     62.95 o 
 -11   3   4      780.93      715.32     53.25 o 
 -10   3   4       38.41       54.77     15.67 o 
  -9   3   4       40.67       63.70     13.31 o 
  -8   3   4      112.99      116.16     17.24 o 
  -7   3   4      294.22      286.15     21.49 o 
  -6   3   4     1400.36     1311.63     73.03 o 
  -5   3   4     2304.97     2086.76     62.31 o 
  -4   3   4      697.30      636.54     23.93 o 
  -3   3   4      720.39      678.22     22.73 o 
  -2   3   4      904.60      930.77     33.78 o 
  -1   3   4      515.89      565.03     25.34 o 
   0   3   4      227.92      202.97     17.08 o 
   1   3   4     1379.24     1327.78     48.31 o 
   2   3   4     1310.46     1333.86     55.25 o 
   3   3   4      777.70      752.91     35.25 o 
   4   3   4        1.74       17.05     10.04 o 
   5   3   4        1.03       -8.00      9.01 o 
   6   3   4      335.88      296.69     33.63 o 
   7   3   4      705.62      552.35     37.97 o 
   8   3   4      840.28      749.08     61.41 o 
   9   3   4      758.73      684.34     65.03 o 
  10   3   4      231.69      296.46     55.40 o 
  11   3   4        1.03      105.84     69.53 o 
 -13   4   4      741.87      651.02     94.33 o 
 -12   4   4       80.07      161.27     38.83 o 
 -11   4   4        5.94       11.99     18.54 o 
 -10   4   4      949.30     1021.18     78.99 o 
  -9   4   4     3296.03     3231.34    138.57 o 
  -8   4   4     4187.91     4148.15    162.21 o 
  -7   4   4     2046.86     2112.34     90.07 o 
  -6   4   4      885.42      874.48     45.80 o 
  -5   4   4       29.68       46.67     11.98 o 
  -4   4   4     2693.17     2732.12     89.06 o 
  -3   4   4     6541.78     6444.80    208.05 o 
  -2   4   4     7886.78     7869.40    286.21 o 
  -1   4   4     3756.44     3754.97    148.62 o 
   0   4   4     3095.04     2934.48     90.78 o 
   1   4   4      728.51      740.06     36.62 o 
   2   4   4      572.98      608.71     35.32 o 
   3   4   4     4137.57     4263.68    149.90 o 
   4   4   4     6093.57     6074.26    213.53 o 
   5   4   4     2706.17     2703.22    109.86 o 
   6   4   4     1632.82     1747.73     81.81 o 
   7   4   4      916.80     1020.67     77.17 o 
   8   4   4       53.71      116.24     29.47 o 
   9   4   4      448.40      412.14     57.10 o 
  10   4   4     1072.69      996.14    109.55 o 
  11   4   4     1096.05     1171.85    194.09 o 
 -13   5   4      421.35      440.37     83.10 o 
 -12   5   4     1022.91     1037.47     96.25 o 
 -11   5   4      937.49     1008.91     88.34 o 
 -10   5   4     1082.06     1006.34     81.91 o 
  -9   5   4      423.39      450.60     40.46 o 
  -8   5   4       23.26       46.68     28.77 o 
  -7   5   4      184.25      186.83     22.80 o 
  -6   5   4     3290.50     3074.31    160.09 o 
  -5   5   4     3588.05     3570.23    127.06 o 
  -4   5   4     4119.32     3898.05    127.21 o 
  -3   5   4     1853.74     1841.75     91.13 o 
  -2   5   4        0.88       33.60     14.46 o 
  -1   5   4      293.61      288.20     29.63 o 
   0   5   4     2289.31     2363.75    106.66 o 
   1   5   4     6735.68     6474.50    321.02 o 
   2   5   4     8631.53     8501.39    279.20 o 
   3   5   4     2318.19     2323.08     96.04 o 
   4   5   4      754.97      779.92     46.45 o 
   5   5   4        4.98       21.16     12.25 o 
   6   5   4      805.83      790.97     51.29 o 
   7   5   4     2147.47     2178.79    166.46 o 
   8   5   4     3350.95     3244.52    198.13 o 
   9   5   4     1606.47     1575.36    124.89 o 
  10   5   4      355.92      374.42     66.59 o 
 -12   6   4        0.07       24.46     28.18 o 
 -11   6   4       77.30       36.43     25.08 o 
 -10   6   4      651.05      610.21     63.22 o 
  -9   6   4      899.66      878.46     70.43 o 
  -8   6   4     1521.06     1403.00     78.49 o 
  -7   6   4     1743.38     1607.48     79.17 o 
  -6   6   4      230.59      251.59     24.32 o 
  -5   6   4       10.44       37.13     23.02 o 
  -4   6   4      433.90      434.56     28.98 o 
  -3   6   4      662.59      589.32     47.87 o 
  -2   6   4     1752.79     1700.38     89.63 o 
  -1   6   4     1157.80     1144.57     71.24 o 
   0   6   4      125.92      145.77     28.04 o 
   1   6   4        6.99       25.44     18.92 o 
   2   6   4      252.12      236.70     21.58 o 
   3   6   4       41.32       54.29     15.89 o 
   4   6   4      387.21      350.40     31.41 o 
   5   6   4      664.67      610.48     44.25 o 
   6   6   4      362.03      345.94     43.55 o 
   7   6   4        7.57       39.98     24.54 o 
   8   6   4       39.37       57.49     41.74 o 
   9   6   4       47.19       51.89     28.39 o 
  10   6   4      406.24      378.00     68.05 o 
 -11   7   4       38.00       60.20     29.62 o 
 -10   7   4       69.33       51.29     24.95 o 
  -9   7   4        8.71       10.65     16.86 o 
  -8   7   4        0.72       22.48     15.50 o 
  -7   7   4        8.49       34.54     15.81 o 
  -6   7   4      201.69      219.96     26.68 o 
  -5   7   4      139.86      154.04     29.68 o 
  -4   7   4       56.45       40.11     19.77 o 
  -3   7   4        2.97       34.81     21.26 o 
  -2   7   4        0.76       61.62     25.87 o 
  -1   7   4       19.59      107.89     25.44 o 
   0   7   4      166.52      168.94     29.27 o 
   1   7   4      304.41      348.36     39.54 o 
   2   7   4      369.92      329.01     37.05 o 
   3   7   4       62.81       31.85     17.67 o 
   4   7   4       45.52       85.56     23.23 o 
   5   7   4       22.56       60.33     19.27 o 
   6   7   4       23.33       87.39     40.01 o 
   7   7   4       26.60       87.86     49.97 o 
   8   7   4       45.03       22.92     23.76 o 
   9   7   4       25.02      120.65     91.31 o 
 -10   8   4      214.13      303.33     63.82 o 
  -9   8   4      827.02      761.68     92.95 o 
  -8   8   4     1289.19     1216.78    119.15 o 
  -7   8   4     1049.32      968.48     90.15 o 
  -6   8   4      392.15      339.27     51.05 o 
  -5   8   4        4.50       30.95     23.13 o 
  -4   8   4       50.62      121.43     30.41 o 
  -3   8   4      659.07      682.18     62.38 o 
  -2   8   4     1664.81     1692.82    108.26 o 
  -1   8   4     2147.53     2123.37    127.81 o 
   0   8   4     1381.93     1448.19     95.51 o 
   1   8   4      221.86      241.59     38.50 o 
   2   8   4       31.87      119.30     30.46 o 
   3   8   4      784.49      832.31     74.07 o 
   4   8   4     1688.43     1655.01    111.21 o 
   5   8   4     1731.16     1673.32    113.31 o 
   6   8   4      388.96      432.30     70.26 o 
   7   8   4       34.46       32.29     62.34 o 
   8   8   4        1.45      106.14     64.45 o 
  -9   9   4       82.53      126.44     66.43 o 
  -8   9   4        1.22       22.49     29.13 o 
  -7   9   4      485.42      508.03     70.19 o 
  -6   9   4     1500.84     1354.03    116.81 o 
  -5   9   4     1635.79     1667.66    128.37 o 
  -4   9   4      918.21      974.85     91.50 o 
  -3   9   4      732.44      736.80     75.86 o 
  -2   9   4       76.40      126.94     45.06 o 
  -1   9   4      269.49      285.03     45.51 o 
   0   9   4     1820.32     1838.54    124.62 o 
   1   9   4     3322.48     3354.37    193.79 o 
   2   9   4     2861.98     2854.03    182.97 o 
   3   9   4     1647.45     1665.38    126.89 o 
   4   9   4      371.81      357.38     53.00 o 
   5   9   4        0.68      154.34     49.94 o 
   6   9   4      697.94      633.96     87.05 o 
  -7  10   4      430.27      460.74     76.41 o 
  -6  10   4      178.29      161.80     42.41 o 
  -5  10   4       57.39       34.87     26.61 o 
  -4  10   4      358.37      365.22     58.39 o 
  -3  10   4      843.29      870.24     87.14 o 
  -2  10   4      945.07     1063.87    102.58 o 
  -1  10   4     1442.78     1451.16    208.48 o 
   0  10   4      543.27      541.90     69.67 o 
   1  10   4       33.31       66.18     54.98 o 
   2  10   4       69.32       91.85     39.65 o 
   3  10   4      558.45      652.45     76.08 o 
   4  10   4     1283.21     1178.15    135.26 o 
  -4  11   4      100.83      157.31     70.49 o 
  -3  11   4      210.03      198.37     51.39 o 
  -2  11   4        8.22       18.68     24.27 o 
  -1  11   4        3.13       68.90     42.13 o 
   0  11   4        2.19        7.82     25.35 o 
   1  11   4        4.58       59.53     31.66 o 
 -13   1   5        3.48       52.46     34.03 o 
 -12   1   5      228.12      259.40     43.77 o 
 -11   1   5      622.56      567.14     47.47 o 
 -10   1   5     1012.40      929.36     68.04 o 
  -9   1   5     1025.48      878.29     54.66 o 
  -8   1   5      271.50      328.51     27.59 o 
  -7   1   5      360.07      342.82     26.66 o 
  -6   1   5      692.08      695.82     36.77 o 
  -5   1   5      479.23      437.12     24.43 o 
  -4   1   5     2356.35     2203.37     69.82 o 
  -3   1   5     1547.81     1489.80     51.41 o 
  -2   1   5     1016.40      944.97     41.64 o 
  -1   1   5        6.04       29.72      9.38 o 
   0   1   5      729.27      726.38     40.03 o 
   1   1   5     1362.20     1358.39     54.51 o 
   2   1   5     1839.76     1826.93     70.02 o 
   3   1   5     2310.50     2406.08    105.01 o 
   4   1   5     2367.19     2422.52     94.97 o 
   5   1   5      594.35      570.97     37.62 o 
   6   1   5       47.30       66.82     16.16 o 
   7   1   5      518.54      445.91     48.97 o 
   8   1   5      302.51      310.03     46.95 o 
   9   1   5      439.70      424.50     89.47 o 
  10   1   5      754.10      825.59    158.63 o 
 -13   2   5      905.60      846.86    111.23 o 
 -12   2   5      897.19      919.04    101.77 o 
 -11   2   5      144.54      142.94     26.24 o 
 -10   2   5        1.37       17.63     11.46 o 
  -9   2   5      827.80      852.13     46.84 o 
  -8   2   5     3556.10     3808.36    144.90 o 
  -7   2   5     4228.71     4468.95    184.67 o 
  -6   2   5     4162.72     3952.06    136.90 o 
  -5   2   5     2160.86     2005.68     73.02 o 
  -4   2   5      548.68      540.59     27.42 o 
  -3   2   5      205.08      231.10     31.85 o 
  -2   2   5     1413.78     1504.16     58.96 o 
  -1   2   5     6389.25     6640.70    205.09 o 
   0   2   5     7708.32     8099.09    250.15 o 
   1   2   5     2602.98     2655.27     95.78 o 
   2   2   5      930.74     1003.63     47.53 o 
   3   2   5      131.16      217.28     23.51 o 
   4   2   5      947.40      967.54     50.54 o 
   5   2   5     3165.63     3361.74    137.28 o 
   6   2   5     4693.84     4754.37    194.60 o 
   7   2   5     2751.74     2514.74    183.83 o 
   8   2   5      128.70      126.96     32.16 o 
   9   2   5      228.08      164.32     46.84 o 
  10   2   5      191.48      150.98     66.30 o 
 -13   3   5      120.23      120.47     58.74 o 
 -12   3   5      222.51      266.77     85.45 o 
 -11   3   5     1977.75     1944.34    129.45 o 
 -10   3   5     3230.11     3264.40    153.16 o 
  -9   3   5     1203.62     1219.24     71.68 o 
  -8   3   5      211.71      233.40     24.39 o 
  -7   3   5      347.50      348.44     26.50 o 
  -6   3   5      890.64      868.73     44.98 o 
  -5   3   5     2851.56     2631.23     86.83 o 
  -4   3   5     2739.40     2768.52     83.69 o 
  -3   3   5     3791.84     3924.49    131.30 o 
  -2   3   5      905.77      848.75     39.06 o 
  -1   3   5       16.11       65.12     15.12 o 
   0   3   5       10.18       76.91     16.86 o 
   1   3   5     1687.87     1699.72     67.31 o 
   2   3   5     2308.38     2466.27     94.86 o 
   3   3   5     3293.61     3388.46    127.57 o 
   4   3   5     2080.67     2169.12     92.27 o 
   5   3   5      495.85      535.17     42.11 o 
   6   3   5       18.97       53.41     18.82 o 
   7   3   5      357.11      352.07     47.24 o 
   8   3   5      781.94      740.83     71.58 o 
   9   3   5     1858.90     1550.61    131.75 o 
  10   3   5      642.43      498.07     83.77 o 
 -12   4   5      125.44      182.44     48.05 o 
 -11   4   5       56.31       -8.60     17.82 o 
 -10   4   5      152.46      135.95     32.62 o 
  -9   4   5      148.18      144.21     25.77 o 
  -8   4   5        4.00       24.11     14.58 o 
  -7   4   5      159.65      189.87     24.95 o 
  -6   4   5      400.01      403.93     34.53 o 
  -5   4   5       10.70       47.12     15.69 o 
  -4   4   5        0.28       18.13     14.14 o 
  -3   4   5       75.66      104.46     21.31 o 
  -2   4   5      116.79      138.68     24.77 o 
  -1   4   5     1143.48     1101.18     55.46 o 
   0   4   5      739.30      780.39     40.41 o 
   1   4   5      972.33      975.82     47.58 o 
   2   4   5      498.81      441.04     31.98 o 
   3   4   5        0.09       47.37     21.19 o 
   4   4   5      445.81      417.63     39.86 o 
   5   4   5     1259.65     1141.72     70.78 o 
   6   4   5      446.98      416.80     39.62 o 
   7   4   5      510.05      497.29     56.46 o 
   8   4   5      142.34      198.18     40.25 o 
   9   4   5        1.19       69.29     46.25 o 
 -12   5   5       27.76       35.12     55.92 o 
 -11   5   5        1.38       30.95     36.83 o 
 -10   5   5      172.35      206.19     39.99 o 
  -9   5   5      241.27      298.39     57.91 o 
  -8   5   5        1.89       27.12     17.87 o 
  -7   5   5       17.43       23.91     15.29 o 
  -6   5   5      149.61      114.29     26.86 o 
  -5   5   5       15.06      148.40     59.54 o 
  -4   5   5      618.18      548.31     48.64 o 
  -3   5   5      912.72      898.98     64.34 o 
  -2   5   5      405.81      407.77     39.73 o 
  -1   5   5        4.32       20.64     21.83 o 
   0   5   5      264.19      274.68     32.61 o 
   1   5   5      237.55      256.69     33.28 o 
   2   5   5      485.69      467.66     36.69 o 
   3   5   5      967.24      901.75     55.53 o 
   4   5   5      413.31      344.73     35.24 o 
   5   5   5      129.40      169.36     26.57 o 
   6   5   5       71.41       90.35     22.86 o 
   7   5   5        0.31        4.14     15.92 o 
   8   5   5      192.45      205.39     40.70 o 
   9   5   5      140.69      211.79     50.12 o 
 -11   6   5      118.35      125.86     46.53 o 
 -10   6   5       27.10       94.00     37.89 o 
  -9   6   5      577.37      614.64     81.01 o 
  -8   6   5      787.91      804.32     75.19 o 
  -7   6   5     2410.38     2385.48    155.41 o 
  -6   6   5     1903.43     1777.68    142.54 o 
  -5   6   5      337.67      387.09     45.19 o 
  -4   6   5       66.04       92.42     25.55 o 
  -3   6   5      329.29      330.91     41.49 o 
  -2   6   5     2198.89     2261.36    128.04 o 
  -1   6   5     3356.19     3616.95    183.35 o 
   0   6   5     2446.28     2434.43    134.15 o 
   1   6   5     1061.35     1107.27     77.37 o 
   2   6   5       13.91       38.49     39.50 o 
   3   6   5       79.32      137.16     28.85 o 
   4   6   5      245.33      304.50     40.62 o 
   5   6   5     1461.38     1374.76     83.12 o 
   6   6   5     1379.28     1226.49     93.75 o 
   7   6   5      841.54      842.86     83.59 o 
   8   6   5      324.65      262.91     62.29 o 
 -10   7   5     1314.56     1291.64    133.43 o 
  -9   7   5      993.23     1061.82    118.59 o 
  -8   7   5      442.34      440.82     60.55 o 
  -7   7   5        6.95       57.16     27.09 o 
  -6   7   5      303.38      402.82     55.25 o 
  -5   7   5     1555.80     1570.34    110.55 o 
  -4   7   5     2200.63     2180.53    131.63 o 
  -3   7   5     2821.49     2686.45    170.45 o 
  -2   7   5     2404.97     2253.08    137.65 o 
  -1   7   5      268.48      265.71     45.62 o 
   0   7   5      175.06      221.80     37.98 o 
   1   7   5      766.75      827.74     71.49 o 
   2   7   5     1197.06     1345.20     96.83 o 
   3   7   5     2040.04     2198.87    142.79 o 
   4   7   5     1569.46     1652.93    148.38 o 
   5   7   5      307.75      312.75     47.56 o 
   6   7   5        2.35       60.13     35.56 o 
   7   7   5      333.50      308.55     67.04 o 
  -9   8   5       53.86      158.19     50.44 o 
  -8   8   5      469.68      526.77     80.94 o 
  -7   8   5      708.52      735.43     81.91 o 
  -6   8   5      515.99      459.27     61.49 o 
  -5   8   5      164.91      188.54     41.93 o 
  -4   8   5        2.42      106.38     52.08 o 
  -3   8   5      532.08      483.54     61.74 o 
  -2   8   5     1082.89     1018.63     87.74 o 
  -1   8   5     1157.26     1267.25    100.66 o 
   0   8   5     1272.62     1217.16     96.29 o 
   1   8   5      505.65      526.27     58.40 o 
   2   8   5       69.81      116.03     30.20 o 
   3   8   5      204.53      177.83     37.34 o 
   4   8   5      395.88      388.54     59.94 o 
   5   8   5      742.90      683.23     97.83 o 
   6   8   5      704.86      662.76    125.88 o 
  -7   9   5        1.43      116.35     45.26 o 
  -6   9   5       17.60       24.81     27.52 o 
  -5   9   5       18.03       41.11     28.57 o 
  -4   9   5       26.34       39.88     30.19 o 
  -3   9   5       87.93      177.64     69.74 o 
  -2   9   5       21.35        3.26     23.21 o 
  -1   9   5       14.64       20.46     21.10 o 
   0   9   5       64.40       76.25     54.31 o 
   1   9   5        0.02        7.62     20.24 o 
   2   9   5       17.82        9.85     18.76 o 
   3   9   5       22.06       36.76     42.39 o 
   4   9   5       10.60       16.90     38.43 o 
  -4  10   5        0.08       17.35     27.11 o 
  -3  10   5       12.63       23.84     29.08 o 
  -2  10   5      296.64      323.67     62.05 o 
  -1  10   5      678.01      664.87     85.93 o 
   0  10   5      778.00      774.61     95.99 o 
   1  10   5      254.52      210.06     52.16 o 
 -12   0   6     1905.87     1613.70    308.20 o 
 -11   0   6      791.08      717.70     81.63 o 
 -10   0   6       77.61      119.39     35.51 o 
  -9   0   6       45.84       77.37     47.95 o 
  -8   0   6      152.49      225.56     38.58 o 
  -7   0   6     1597.42     1565.85     99.16 o 
  -6   0   6     1654.78     1661.50    109.30 o 
  -5   0   6     2690.75     2719.19    140.36 o 
  -4   0   6     1446.87     1491.96     83.33 o 
  -3   0   6      103.74      121.75     20.19 o 
  -2   0   6      323.49      345.19     37.58 o 
  -1   0   6     2556.66     2472.84    130.41 o 
   0   0   6     4502.99     4877.74    292.12 o 
   1   0   6     4272.80     4475.47    273.50 o 
   2   0   6     2856.21     2924.61    200.66 o 
   3   0   6     1892.22     1863.20    142.01 o 
   4   0   6      106.29       74.80     29.84 o 
   5   0   6     1361.01     1227.77    115.38 o 
   6   0   6     1475.62     1556.72    143.96 o 
   7   0   6     1153.14     1112.95    202.30 o 
   8   0   6     1588.33     1772.21    278.90 o 
 -12   1   6      162.39      157.80     52.18 o 
 -11   1   6      439.27      420.41     56.99 o 
 -10   1   6      716.24      710.75     53.14 o 
  -9   1   6      966.84      977.79     63.33 o 
  -8   1   6      814.97      815.88     52.62 o 
  -7   1   6      851.50      793.83     46.23 o 
  -6   1   6       38.00       61.68     14.08 o 
  -5   1   6      373.05      359.54     26.55 o 
  -4   1   6     1319.39     1336.29     54.81 o 
  -3   1   6     1709.29     1761.75     77.89 o 
  -2   1   6     2585.76     2859.08    141.81 o 
  -1   1   6     1996.98     2016.70     85.26 o 
   0   1   6       64.72      112.99     18.09 o 
   1   1   6       49.74       96.90     15.27 o 
   2   1   6     1009.95      963.84     50.83 o 
   3   1   6     1709.09     1819.36     86.15 o 
   4   1   6     1030.30     1054.57     61.76 o 
   5   1   6      492.74      500.69     54.73 o 
   6   1   6      119.56      144.57     29.84 o 
   7   1   6       11.36       45.25     25.20 o 
   8   1   6      270.42      218.34     96.21 o 
 -12   2   6        3.34      -15.91     26.39 o 
 -11   2   6      127.62      130.95     33.64 o 
 -10   2   6        0.13       -6.18     14.89 o 
  -9   2   6        5.99       24.76     16.26 o 
  -8   2   6      114.53       87.34     19.18 o 
  -7   2   6        0.76       -3.68      9.33 o 
  -6   2   6       63.75       78.53     14.91 o 
  -5   2   6      304.15      308.38     29.68 o 
  -4   2   6      426.16      348.50     29.92 o 
  -3   2   6      112.12       82.11     15.84 o 
  -2   2   6      112.72      113.97     16.92 o 
  -1   2   6       88.42       92.68     16.87 o 
   0   2   6      174.49      158.78     19.78 o 
   1   2   6      588.14      560.66     37.44 o 
   2   2   6       94.73      103.67     17.85 o 
   3   2   6       11.66        6.57     10.02 o 
   4   2   6        6.39       21.16     14.20 o 
   5   2   6        8.36       45.36     19.54 o 
   6   2   6       63.22       89.14     38.23 o 
   7   2   6       38.12       32.17     22.24 o 
   8   2   6      198.77       77.95     53.39 o 
 -12   3   6       10.12       78.77     53.20 o 
 -11   3   6      375.93      339.10     50.02 o 
 -10   3   6      149.68      163.84     31.71 o 
  -9   3   6      370.01      396.44     44.23 o 
  -8   3   6     1205.72     1066.32     72.93 o 
  -7   3   6      555.38      423.47     49.16 o 
  -6   3   6       63.58      106.73     27.28 o 
  -5   3   6      190.96      142.12     28.84 o 
  -4   3   6      601.86      643.55     54.04 o 
  -3   3   6      817.58      821.28     47.42 o 
  -2   3   6      717.89      751.31     42.85 o 
  -1   3   6     1143.31     1019.52     52.05 o 
   0   3   6      242.87      282.58     25.89 o 
   1   3   6        5.99       15.06     14.66 o 
   2   3   6       43.67       55.00     15.59 o 
   3   3   6      465.34      498.63     41.50 o 
   4   3   6      631.01      711.73     52.95 o 
   5   3   6      436.30      403.26     47.21 o 
   6   3   6       26.76       34.08     22.58 o 
   7   3   6       13.41      100.40     30.88 o 
   8   3   6      173.44      166.49     51.30 o 
 -11   4   6      985.66      966.67    113.96 o 
 -10   4   6      157.42      149.66     45.90 o 
  -9   4   6       90.38      121.20     31.62 o 
  -8   4   6      566.21      634.89     67.59 o 
  -7   4   6      463.87      459.77     55.15 o 
  -6   4   6     1491.10     1552.82    107.37 o 
  -5   4   6     2395.04     2441.88    142.02 o 
  -4   4   6      725.02      825.83     64.36 o 
  -3   4   6        3.13       40.32     26.52 o 
  -2   4   6      938.45      925.49     72.22 o 
  -1   4   6      532.82      626.39     55.39 o 
   0   4   6     1094.51     1303.46     86.03 o 
   1   4   6     2568.92     2569.57    110.85 o 
   2   4   6     2548.50     2717.49    121.79 o 
   3   4   6      438.73      452.77     42.76 o 
   4   4   6      111.19      124.37     25.77 o 
   5   4   6      243.66      263.32     34.83 o 
   6   4   6      602.24      642.28     59.23 o 
   7   4   6     1026.03      983.04     92.59 o 
 -10   5   6      725.67      711.11     99.19 o 
  -9   5   6     1286.16     1349.90    112.29 o 
  -8   5   6      949.33     1046.72     97.23 o 
  -7   5   6     1135.95     1084.07     94.11 o 
  -6   5   6       21.74       64.90     25.43 o 
  -5   5   6      161.66      216.18     36.65 o 
  -4   5   6     1754.79     1798.22    114.05 o 
  -3   5   6     2882.67     3091.08    176.15 o 
  -2   5   6     2511.33     2694.19    159.81 o 
  -1   5   6     1347.15     1563.92    106.65 o 
   0   5   6      356.19      380.89     47.18 o 
   1   5   6      104.94      121.36     27.95 o 
   2   5   6     2223.35     2155.60    132.65 o 
   3   5   6     1924.22     1961.88    122.14 o 
   4   5   6     2292.97     2424.61    151.85 o 
   5   5   6     1352.38     1351.91    104.84 o 
   6   5   6      327.03      306.03     75.53 o 
   7   5   6        0.20       42.70     46.65 o 
 -10   6   6        3.67       24.21     30.64 o 
  -9   6   6       11.72       11.15     27.19 o 
  -8   6   6      214.79      250.94     48.96 o 
  -7   6   6      582.88      557.23     92.71 o 
  -6   6   6      518.00      516.05     60.64 o 
  -5   6   6      227.83      243.48     42.96 o 
  -4   6   6      155.40      168.87     35.95 o 
  -3   6   6      263.17      226.46     40.57 o 
  -2   6   6        0.26       58.51     32.71 o 
  -1   6   6      164.70      238.65     40.51 o 
   0   6   6      462.24      605.54     63.07 o 
   1   6   6      264.43      348.88     48.12 o 
   2   6   6       68.30      125.89     31.43 o 
   3   6   6      110.71      142.54     34.76 o 
   4   6   6       17.77       41.09     43.88 o 
   5   6   6       49.50      127.06     34.45 o 
   6   6   6      317.00      319.48     66.78 o 
  -8   7   6       16.79       35.19     32.27 o 
  -7   7   6       35.24        7.71     18.82 o 
  -6   7   6        0.19       40.37     26.80 o 
  -5   7   6       28.13       43.00     25.86 o 
  -4   7   6       39.42      115.63     34.06 o 
  -3   7   6        5.17       27.77     23.35 o 
  -2   7   6       15.56       49.08     26.06 o 
  -1   7   6        8.21       55.53     38.02 o 
   0   7   6      166.46      258.50     60.24 o 
   1   7   6       43.68       71.75     29.47 o 
   2   7   6        0.03       22.80     22.40 o 
   3   7   6        9.84       69.39     30.62 o 
   4   7   6        6.22       43.79     27.44 o 
   5   7   6       34.46      159.86     66.13 o 
  -7   8   6      528.14      416.50     67.45 o 
  -6   8   6     1140.44     1070.77    111.06 o 
  -5   8   6      885.68      883.23     88.79 o 
  -4   8   6      420.37      416.54     65.38 o 
  -3   8   6       38.08       75.56     32.50 o 
  -2   8   6      115.45      120.96     40.94 o 
  -1   8   6      377.20      475.58     65.55 o 
   0   8   6      362.14      507.61     66.00 o 
   1   8   6      614.78      793.93     89.65 o 
   2   8   6      686.74      690.48     79.37 o 
   3   8   6      184.15      150.79     42.70 o 
  -3   9   6     1062.83     1033.61    107.10 o 
  -2   9   6      939.32     1007.52    107.82 o 
  -1   9   6      682.30      736.78     85.22 o 
   0   9   6       77.47      230.81    124.50 o 
 -10   1   7       14.13       12.05     20.84 o 
  -9   1   7      215.51      230.26     45.90 o 
  -8   1   7      638.69      628.28     62.80 o 
  -7   1   7      270.66      268.11     37.13 o 
  -6   1   7       60.52       66.92     19.92 o 
  -5   1   7       66.57       92.95     20.03 o 
  -4   1   7      137.48      206.20     25.93 o 
  -3   1   7      348.01      336.53     32.12 o 
  -2   1   7      684.90      746.09     59.57 o 
  -1   1   7      904.58      886.98     63.45 o 
   0   1   7      468.23      508.68     64.58 o 
   1   1   7       62.32      107.78     25.13 o 
   2   1   7        1.58       38.77     28.16 o 
   3   1   7      169.63      193.26     34.38 o 
   4   1   7      570.58      525.89     81.12 o 
   5   1   7      603.27      533.63     56.63 o 
   6   1   7      884.06      706.31     76.59 o 
 -10   2   7     1026.75      843.94    101.31 o 
  -9   2   7      824.35      741.28     82.10 o 
  -8   2   7       51.72      126.10     32.38 o 
  -7   2   7      572.72      579.15     62.08 o 
  -6   2   7     1821.49     1720.28    116.55 o 
  -5   2   7     2278.90     2410.54    147.11 o 
  -4   2   7     2258.41     2368.13    139.50 o 
  -3   2   7     1528.37     1501.02     79.90 o 
  -2   2   7      619.58      595.32     47.10 o 
  -1   2   7      151.56      138.96     21.75 o 
   0   2   7     1479.41     1391.38     76.05 o 
   1   2   7     1722.08     1838.63    111.34 o 
   2   2   7     1255.94     1260.06    102.74 o 
   3   2   7      485.17      528.03     54.61 o 
   4   2   7      333.46      293.16     41.72 o 
   5   2   7       21.49       61.65     28.03 o 
   6   2   7      302.69      276.77     54.89 o 
 -10   3   7      222.94      235.65     59.15 o 
  -9   3   7      637.33      618.72     74.50 o 
  -8   3   7      735.53      730.94     78.27 o 
  -7   3   7      453.41      455.07     60.29 o 
  -6   3   7      634.92      579.18     63.33 o 
  -5   3   7       19.93       89.55     35.30 o 
  -4   3   7       67.32       83.95     26.81 o 
  -3   3   7     1006.13     1028.07     83.36 o 
  -2   3   7      887.19      967.68     78.70 o 
  -1   3   7      789.90      949.08     78.07 o 
   0   3   7     1094.20     1129.51     85.95 o 
   1   3   7      215.10      216.24     30.20 o 
   2   3   7       19.84       98.22     40.42 o 
   3   3   7      232.74      232.13     36.14 o 
   4   3   7      513.94      519.76     61.27 o 
   5   3   7      853.04      875.61     88.07 o 
  -9   4   7       14.16       34.39     27.54 o 
  -8   4   7      133.47      116.53     41.80 o 
  -7   4   7        0.16       20.00     21.55 o 
  -6   4   7      314.17      257.04     43.78 o 
  -5   4   7      407.90      335.62     49.16 o 
  -4   4   7      279.07      332.09     45.80 o 
  -3   4   7      103.61      128.76     40.14 o 
  -2   4   7        9.09       81.83     29.13 o 
  -1   4   7      528.78      470.25     54.77 o 
   0   4   7      174.00      201.31     37.45 o 
   1   4   7      434.11      369.32     48.43 o 
   2   4   7      321.82      393.20     51.80 o 
   3   4   7      103.73      147.53     59.56 o 
   4   4   7       25.94       27.15     27.11 o 
   5   4   7       18.42      171.17     44.68 o 
  -8   5   7       46.48       56.85     30.62 o 
  -7   5   7       44.54      110.25     35.87 o 
  -6   5   7       77.28      112.54     59.38 o 
  -5   5   7        8.45       -2.33     16.81 o 
  -4   5   7       15.65       43.10     26.70 o 
  -3   5   7      116.75      124.99     35.37 o 
  -2   5   7      280.50      256.93     44.35 o 
  -1   5   7      195.74      284.08     46.24 o 
   0   5   7      195.76      214.13     40.41 o 
   1   5   7      105.05      162.23     38.27 o 
   2   5   7       65.40      113.39     35.82 o 
   3   5   7      396.17      376.72     53.26 o 
   4   5   7      199.30      231.37     54.75 o 
  -7   6   7      232.30      204.66     65.43 o 
  -6   6   7      512.03      540.86     75.19 o 
  -5   6   7      352.14      454.49     66.62 o 
  -4   6   7      459.10      528.85     67.22 o 
  -3   6   7      532.09      599.35     74.31 o 
  -2   6   7      342.73      350.67     55.84 o 
  -1   6   7        1.94       48.55     27.80 o 
   0   6   7      438.24      397.78     59.15 o 
   1   6   7     1029.48      993.62     95.63 o 
   2   6   7      540.32      678.08     77.70 o 
  -5   7   7        4.22      104.41     38.55 o 
  -4   7   7       17.33       25.81     24.86 o 
  -3   7   7      399.99      484.13     67.69 o 
  -2   7   7     1362.02     1366.51    124.26 o 
  -1   7   7     1276.90     1325.15    123.03 o 
   0   7   7      773.00      821.51     91.52 o 
  -8   0   8      239.33      165.20     98.10 o 
  -7   0   8        3.75      156.34     96.44 o 
  -6   0   8       45.30       90.17     78.35 o 
  -5   0   8      563.21      536.98     88.76 o 
  -4   0   8     1031.09     1040.59    128.21 o 
  -3   0   8      588.71      692.00     93.45 o 
  -2   0   8      528.32      480.15     77.29 o 
  -1   0   8      132.48      231.73     57.73 o 
   0   0   8       47.64       62.56     53.94 o 
   1   0   8      179.03      267.35     78.81 o 
   2   0   8      781.65      807.04    107.10 o 
   3   0   8     2370.17     2144.23    308.15 o 
  -8   1   8      434.39      427.76    137.23 o 
  -7   1   8      873.31      706.05     96.21 o 
  -6   1   8      571.26      515.17     82.59 o 
  -5   1   8      295.46      422.11     72.92 o 
  -4   1   8       76.98      153.79     44.53 o 
  -3   1   8        3.55       -6.69     25.04 o 
  -2   1   8      355.36      308.52     55.33 o 
  -1   1   8      613.26      582.55     58.98 o 
   0   1   8      508.79      513.27     55.99 o 
   1   1   8      541.83      547.91     60.90 o 
   2   1   8      215.64      202.68     40.53 o 
  -7   2   8        0.00       49.25     65.53 o 
  -6   2   8       10.30       18.32     27.03 o 
  -5   2   8       60.78       52.76     36.19 o 
  -4   2   8       75.17       64.18     37.26 o 
  -3   2   8       28.50       40.80     45.86 o 
  -2   2   8        8.99       -1.74     18.25 o 
  -1   2   8       75.58       20.52     24.06 o 
   0   2   8       21.52       -7.69     26.85 o 
   1   2   8        2.34       49.77     30.74 o 
   2   2   8       57.47       82.52     37.26 o 
  -6   3   8      321.91      234.85     61.92 o 
  -5   3   8      218.00      310.32     63.95 o 
  -4   3   8       50.05        4.78     23.76 o 
  -3   3   8        8.19       51.81     50.39 o 
  -2   3   8      106.27      164.71     50.62 o 
  -1   3   8      505.91      479.46     77.07 o 
   0   3   8      193.65      241.21     55.39 o 
   1   3   8       18.31        9.08     21.88 o 
  -5   4   8      363.43      371.10     75.52 o 
  -4   4   8     1038.78      977.38    120.58 o 
  -3   4   8      945.62      999.31    123.23 o 
  -2   4   8      162.55      246.74     61.86 o 
  -1   4   8      176.75      262.45     62.06 o 
   0   4   8       54.83       42.47     39.76 o 
                                                 
